# Supplementary material for: Impact of post-hatching maturation on the pharmacokinetics of paracetamol in zebrafish larvae
Source: Sci Rep. 2019 Feb 15;9:2149. doi: 10.1038/s41598-019-38530-w (PMC6377609; doi:10.1038/s41598-019-38530-w)
Supplement: Supplementary file 2 — Supplementary Dataset 1 [file 41598_2019_38530_MOESM2_ESM.csv]

ID	TIME	AMT	DV	EVID	MDV	CMT	BQL	AGE
101	0	1	.	1	1	1	0	3
101	10	.	2.52	0	0	2	0	3
102	0	1	.	1	1	1	0	3
102	10	.	3.21	0	0	2	0	3
103	0	1	.	1	1	1	0	3
103	10	.	3	0	0	2	0	3
104	0	1	.	1	1	1	0	3
104	20	.	4.85	0	0	2	0	3
105	0	1	.	1	1	1	0	3
105	20	.	9.04	0	0	2	0	3
106	0	1	.	1	1	1	0	3
106	20	.	6.92	0	0	2	0	3
107	0	1	.	1	1	1	0	3
107	30	.	6.92	0	0	2	0	3
108	0	1	.	1	1	1	0	3
108	30	.	8.28	0	0	2	0	3
109	0	1	.	1	1	1	0	3
109	30	.	8.19	0	0	2	0	3
110	0	1	.	1	1	1	0	3
110	40	.	9.25	0	0	2	0	3
111	0	1	.	1	1	1	0	3
111	40	.	8.9	0	0	2	0	3
112	0	1	.	1	1	1	0	3
112	40	.	8.64	0	0	2	0	3
113	0	1	.	1	1	1	0	3
113	50	.	7.83	0	0	2	0	3
114	0	1	.	1	1	1	0	3
114	50	.	7.95	0	0	2	0	3
115	0	1	.	1	1	1	0	3
115	50	.	9.16	0	0	2	0	3
116	0	1	.	1	1	1	0	3
116	60	.	11.7	0	0	2	0	3
117	0	1	.	1	1	1	0	3
117	60	.	8.92	0	0	2	0	3
118	0	1	.	1	1	1	0	3
118	60	.	8.92	0	0	2	0	3
119	0	1	.	1	1	1	0	3
119	80	.	12.2	0	0	2	0	3
120	0	1	.	1	1	1	0	3
120	80	.	9.97	0	0	2	0	3
121	0	1	.	1	1	1	0	3
121	80	.	5.62	0	0	2	0	3
122	0	1	.	1	1	1	0	3
122	100	.	16.8	0	0	2	0	3
123	0	1	.	1	1	1	0	3
123	100	.	15.9	0	0	2	0	3
124	0	1	.	1	1	1	0	3
124	100	.	15.8	0	0	2	0	3
125	0	1	.	1	1	1	0	3
125	120	.	13.5	0	0	2	0	3
126	0	1	.	1	1	1	0	3
126	120	.	11.8	0	0	2	0	3
127	0	1	.	1	1	1	0	3
127	120	.	9.69	0	0	2	0	3
128	0	1	.	1	1	1	0	3
128	180	.	17.6	0	0	2	0	3
129	0	1	.	1	1	1	0	3
129	180	.	9.82	0	0	2	0	3
130	0	1	.	1	1	1	0	3
130	180	.	16.5	0	0	2	0	3
131	0	1	.	1	1	1	0	3
131	60	.	7.92	0	0	2	0	3
132	0	1	.	1	1	1	0	3
132	60	.	7.69	0	0	2	0	3
133	0	1	.	1	1	1	0	3
133	60	.	7.4	0	0	2	0	3
134	0	1	.	1	1	1	0	3
134	60	.	.	2	1	-1	0	3
134	120	.	3.37	0	0	2	0	3
135	0	1	.	1	1	1	0	3
135	60	.	.	2	1	-1	0	3
135	120	.	3.34	0	0	2	0	3
136	0	1	.	1	1	1	0	3
136	60	.	.	2	1	-1	0	3
136	120	.	3.01	0	0	2	0	3
137	0	1	.	1	1	1	0	3
137	60	.	.	2	1	-1	0	3
137	180	.	0.88	0	0	2	0	3
138	0	1	.	1	1	1	0	3
138	60	.	.	2	1	-1	0	3
138	180	.	0.95	0	0	2	0	3
139	0	1	.	1	1	1	0	3
139	60	.	.	2	1	-1	0	3
139	180	.	1.51	0	0	2	0	3
140	0	1	.	1	1	1	0	3
140	60	.	.	2	1	-1	0	3
140	240	.	0.29	0	0	2	0	3
141	0	1	.	1	1	1	0	3
141	60	.	.	2	1	-1	0	3
141	240	.	0.39	0	0	2	0	3
142	0	1	.	1	1	1	0	3
142	60	.	.	2	1	-1	0	3
142	240	.	0.52	0	0	2	0	3
143	0	1	.	1	1	1	0	3
143	60	.	.	2	1	-1	0	3
143	300	.	0.08	0	0	2	0	3
144	0	1	.	1	1	1	0	3
144	60	.	.	2	1	-1	0	3
144	300	.	0.13	0	0	2	0	3
145	0	1	.	1	1	1	0	3
145	60	.	.	2	1	-1	0	3
145	300	.	0.2	0	0	2	0	3
146	0	1	.	1	1	1	0	3
146	59.9	.	.	2	1	-1	0	3
146	59.9	.	0	2	1	1	0	3
147	0	1	.	1	1	1	0	3
147	59.9	.	.	2	1	-1	0	3
147	59.9	.	0	2	1	1	0	3
148	0	1	.	1	1	1	0	3
148	59.9	.	.	2	1	-1	0	3
148	59.9	.	0	2	1	1	0	3
149	0	1	.	1	1	1	0	3
149	59.9	.	.	2	1	-1	0	3
149	59.9	.	0	2	1	1	0	3
150	0	1	.	1	1	1	0	3
150	59.9	.	.	2	1	-1	0	3
150	59.9	.	0	2	1	1	0	3
151	0	1	.	1	1	1	0	3
151	59.9	.	.	2	1	-1	0	3
151	59.9	.	0	2	1	1	0	3
152	0	1	.	1	1	1	0	3
152	59.9	.	.	2	1	-1	0	3
152	59.9	.	0	2	1	1	0	3
153	0	1	.	1	1	1	0	3
153	59.9	.	.	2	1	-1	0	3
153	59.9	.	0	2	1	1	0	3
154	0	1	.	1	1	1	0	3
154	59.9	.	.	2	1	-1	0	3
154	59.9	.	0	2	1	1	0	3
155	0	1	.	1	1	1	0	3
155	59.9	.	.	2	1	-1	0	3
155	59.9	.	0	2	1	1	0	3
156	0	1	.	1	1	1	0	3
156	59.9	.	.	2	1	-1	0	3
156	59.9	.	0	2	1	1	0	3
157	0	1	.	1	1	1	0	3
157	59.9	.	.	2	1	-1	0	3
157	59.9	.	0	2	1	1	0	3
158	0	1	.	1	1	1	0	3
158	59.9	.	.	2	1	-1	0	3
158	59.9	.	0	2	1	1	0	3
159	0	1	.	1	1	1	0	3
159	59.9	.	.	2	1	-1	0	3
159	59.9	.	0	2	1	1	0	3
160	0	1	.	1	1	1	0	3
160	59.9	.	.	2	1	-1	0	3
160	59.9	.	0	2	1	1	0	3
161	0	1	.	1	1	1	0	3
161	59.9	.	.	2	1	-1	0	3
161	59.9	.	0	2	1	1	0	3
162	0	1	.	1	1	1	0	3
162	59.9	.	.	2	1	-1	0	3
162	59.9	.	0	2	1	1	0	3
163	0	1	.	1	1	1	0	4
163	59.9	.	.	2	1	-1	0	4
163	59.9	.	0	2	1	1	0	4
163	60	.	21	0	0	2	0	4
164	0	1	.	1	1	1	0	4
164	59.9	.	.	2	1	-1	0	4
164	59.9	.	0	2	1	1	0	4
164	60	.	21.1	0	0	2	0	4
165	0	1	.	1	1	1	0	4
165	59.9	.	.	2	1	-1	0	4
165	59.9	.	0	2	1	1	0	4
165	60	.	14.2	0	0	2	0	4
166	0	1	.	1	1	1	0	4
166	59.9	.	.	2	1	-1	0	4
166	59.9	.	0	2	1	1	0	4
166	60	.	23.3	0	0	2	0	4
167	0	1	.	1	1	1	0	4
167	59.9	.	.	2	1	-1	0	4
167	59.9	.	0	2	1	1	0	4
167	120	.	6.1	0	0	2	0	4
168	0	1	.	1	1	1	0	4
168	59.9	.	.	2	1	-1	0	4
168	59.9	.	0	2	1	1	0	4
168	120	.	5.67	0	0	2	0	4
169	0	1	.	1	1	1	0	4
169	59.9	.	.	2	1	-1	0	4
169	59.9	.	0	2	1	1	0	4
169	120	.	1.44	0	0	2	0	4
170	0	1	.	1	1	1	0	4
170	59.9	.	.	2	1	-1	0	4
170	59.9	.	0	2	1	1	0	4
170	120	.	6.15	0	0	2	0	4
171	0	1	.	1	1	1	0	4
171	59.9	.	.	2	1	-1	0	4
171	59.9	.	0	2	1	1	0	4
171	180	.	1.76	0	0	2	0	4
172	0	1	.	1	1	1	1	4
172	59.9	.	.	2	1	-1	1	4
172	59.9	.	0	2	1	1	1	4
172	180	.	53.1	0	0	2	1	4
173	0	1	.	1	1	1	1	4
173	59.9	.	.	2	1	-1	1	4
173	59.9	.	0	2	1	1	1	4
173	180	.	40.3	0	0	2	1	4
174	0	1	.	1	1	1	0	4
174	59.9	.	.	2	1	-1	0	4
174	59.9	.	0	2	1	1	0	4
174	240	.	0.175	0	0	2	0	4
175	0	1	.	1	1	1	0	4
175	59.9	.	.	2	1	-1	0	4
175	59.9	.	0	2	1	1	0	4
175	240	.	0.51	0	0	2	0	4
176	0	1	.	1	1	1	0	4
176	59.9	.	.	2	1	-1	0	4
176	59.9	.	0	2	1	1	0	4
176	240	.	.	0	1	2	0	4
177	0	1	.	1	1	1	0	4
177	59.9	.	.	2	1	-1	0	4
177	59.9	.	0	2	1	1	0	4
177	240	.	0.0862	0	0	2	0	4
178	0	1	.	1	1	1	0	4
178	59.9	.	.	2	1	-1	0	4
178	59.9	.	0	2	1	1	0	4
178	300	.	0.0844	0	0	2	0	4
179	0	1	.	1	1	1	0	4
179	59.9	.	.	2	1	-1	0	4
179	59.9	.	0	2	1	1	0	4
179	300	.	0.0513	0	0	2	0	4
180	0	1	.	1	1	1	0	4
180	59.9	.	.	2	1	-1	0	4
180	59.9	.	0	2	1	1	0	4
180	300	.	0.0275	0	0	2	0	4
181	0	1	.	1	1	1	0	4
181	59.9	.	.	2	1	-1	0	4
181	59.9	.	0	2	1	1	0	4
182	0	1	.	1	1	1	0	4
182	59.9	.	.	2	1	-1	0	4
182	59.9	.	0	2	1	1	0	4
183	0	1	.	1	1	1	0	4
183	59.9	.	.	2	1	-1	0	4
183	59.9	.	0	2	1	1	0	4
184	0	1	.	1	1	1	0	4
184	59.9	.	.	2	1	-1	0	4
184	59.9	.	0	2	1	1	0	4
185	0	1	.	1	1	1	0	4
185	59.9	.	.	2	1	-1	0	4
185	59.9	.	0	2	1	1	0	4
186	0	1	.	1	1	1	0	4
186	59.9	.	.	2	1	-1	0	4
186	59.9	.	0	2	1	1	0	4
187	0	1	.	1	1	1	0	4
187	59.9	.	.	2	1	-1	0	4
187	59.9	.	0	2	1	1	0	4
188	0	1	.	1	1	1	0	4
188	59.9	.	.	2	1	-1	0	4
188	59.9	.	0	2	1	1	0	4
189	0	1	.	1	1	1	0	4
189	59.9	.	.	2	1	-1	0	4
189	59.9	.	0	2	1	1	0	4
190	0	1	.	1	1	1	0	4
190	59.9	.	.	2	1	-1	0	4
190	59.9	.	0	2	1	1	0	4
191	0	1	.	1	1	1	0	4
191	59.9	.	.	2	1	-1	0	4
191	59.9	.	0	2	1	1	0	4
192	0	1	.	1	1	1	0	4
192	59.9	.	.	2	1	-1	0	4
192	59.9	.	0	2	1	1	0	4
193	0	1	.	1	1	1	0	4
193	59.9	.	.	2	1	-1	0	4
193	59.9	.	0	2	1	1	0	4
194	0	1	.	1	1	1	0	4
194	59.9	.	.	2	1	-1	0	4
194	59.9	.	0	2	1	1	0	4
195	0	1	.	1	1	1	0	5
195	59.9	.	.	2	1	-1	0	5
195	59.9	.	0	2	1	1	0	5
195	60	.	7.35	0	0	2	0	5
196	0	1	.	1	1	1	1	5
196	59.9	.	.	2	1	-1	1	5
196	59.9	.	0	2	1	1	1	5
196	60	.	31.4	0	0	2	1	5
197	0	1	.	1	1	1	0	5
197	59.9	.	.	2	1	-1	0	5
197	59.9	.	0	2	1	1	0	5
197	60	.	11.7	0	0	2	0	5
198	0	1	.	1	1	1	0	5
198	59.9	.	.	2	1	-1	0	5
198	59.9	.	0	2	1	1	0	5
198	120	.	3.27	0	0	2	0	5
199	0	1	.	1	1	1	0	5
199	59.9	.	.	2	1	-1	0	5
199	59.9	.	0	2	1	1	0	5
199	120	.	2.59	0	0	2	0	5
200	0	1	.	1	1	1	0	5
200	59.9	.	.	2	1	-1	0	5
200	59.9	.	0	2	1	1	0	5
200	120	.	3.16	0	0	2	0	5
201	0	1	.	1	1	1	0	5
201	59.9	.	.	2	1	-1	0	5
201	59.9	.	0	2	1	1	0	5
201	180	.	0.356	0	0	2	0	5
202	0	1	.	1	1	1	1	5
202	59.9	.	.	2	1	-1	1	5
202	59.9	.	0	2	1	1	1	5
202	180	.	38.5	0	0	2	1	5
203	0	1	.	1	1	1	0	5
203	59.9	.	.	2	1	-1	0	5
203	59.9	.	0	2	1	1	0	5
203	180	.	1.21	0	0	2	0	5
204	0	1	.	1	1	1	0	5
204	59.9	.	.	2	1	-1	0	5
204	59.9	.	0	2	1	1	0	5
204	180	.	0.253	0	0	2	0	5
205	0	1	.	1	1	1	0	5
205	59.9	.	.	2	1	-1	0	5
205	59.9	.	0	2	1	1	0	5
205	240	.	0.03	0	0	2	0	5
206	0	1	.	1	1	1	0	5
206	59.9	.	.	2	1	-1	0	5
206	59.9	.	0	2	1	1	0	5
206	240	.	0.0103	0	0	2	0	5
207	0	1	.	1	1	1	0	5
207	59.9	.	.	2	1	-1	0	5
207	59.9	.	0	2	1	1	0	5
207	240	.	0.0235	0	0	2	0	5
208	0	1	.	1	1	1	1	5
208	59.9	.	.	2	1	-1	1	5
208	59.9	.	0	2	1	1	1	5
208	300	.	11.6	0	0	2	1	5
209	0	1	.	1	1	1	0	5
209	59.9	.	.	2	1	-1	0	5
209	59.9	.	0	2	1	1	0	5
209	300	.	-0.00353	0	0	2	1	5
210	0	1	.	1	1	1	0	5
210	59.9	.	.	2	1	-1	0	5
210	59.9	.	0	2	1	1	0	5
210	300	.	-0.00639	0	0	2	1	5
211	0	1	.	1	1	1	0	5
211	59.9	.	.	2	1	-1	0	5
211	59.9	.	0	2	1	1	0	5
211	300	.	0.00399	0	0	2	0	5
212	0	1	.	1	1	1	0	5
212	59.9	.	.	2	1	-1	0	5
212	59.9	.	0	2	1	1	0	5
213	0	1	.	1	1	1	0	5
213	59.9	.	.	2	1	-1	0	5
213	59.9	.	0	2	1	1	0	5
214	0	1	.	1	1	1	0	5
214	59.9	.	.	2	1	-1	0	5
214	59.9	.	0	2	1	1	0	5
215	0	1	.	1	1	1	0	5
215	59.9	.	.	2	1	-1	0	5
215	59.9	.	0	2	1	1	0	5
216	0	1	.	1	1	1	0	5
216	59.9	.	.	2	1	-1	0	5
216	59.9	.	0	2	1	1	0	5
217	0	1	.	1	1	1	0	5
217	59.9	.	.	2	1	-1	0	5
217	59.9	.	0	2	1	1	0	5
218	0	1	.	1	1	1	0	5
218	59.9	.	.	2	1	-1	0	5
218	59.9	.	0	2	1	1	0	5
219	0	1	.	1	1	1	0	5
219	59.9	.	.	2	1	-1	0	5
219	59.9	.	0	2	1	1	0	5
220	0	1	.	1	1	1	0	5
220	59.9	.	.	2	1	-1	0	5
220	59.9	.	0	2	1	1	0	5
221	0	1	.	1	1	1	0	5
221	59.9	.	.	2	1	-1	0	5
221	59.9	.	0	2	1	1	0	5
222	0	1	.	1	1	1	0	5
222	59.9	.	.	2	1	-1	0	5
222	59.9	.	0	2	1	1	0	5
223	0	1	.	1	1	1	0	5
223	59.9	.	.	2	1	-1	0	5
223	59.9	.	0	2	1	1	0	5
224	0	1	.	1	1	1	0	5
224	59.9	.	.	2	1	-1	0	5
224	59.9	.	0	2	1	1	0	5
225	0	1	.	1	1	1	0	5
225	59.9	.	.	2	1	-1	0	5
225	59.9	.	0	2	1	1	0	5
226	0	1	.	1	1	1	0	5
226	59.9	.	.	2	1	-1	0	5
226	59.9	.	0	2	1	1	0	5
227	0	1	.	1	1	1	0	5
227	59.9	.	.	2	1	-1	0	5
227	59.9	.	0	2	1	1	0	5
228	0	1	.	1	1	1	0	5
228	59.9	.	.	2	1	-1	0	5
228	59.9	.	0	2	1	1	0	5
228	60	.	13.7	0	0	2	0	5
229	0	1	.	1	1	1	1	5
229	59.9	.	.	2	1	-1	1	5
229	59.9	.	0	2	1	1	1	5
229	60	.	9.86	0	0	2	1	5
230	0	1	.	1	1	1	0	5
230	59.9	.	.	2	1	-1	0	5
230	59.9	.	0	2	1	1	0	5
230	60	.	11.1	0	0	2	0	5
231	0	1	.	1	1	1	0	5
231	59.9	.	.	2	1	-1	0	5
231	59.9	.	0	2	1	1	0	5
231	60	.	8.37	0	0	2	0	5
232	0	1	.	1	1	1	0	5
232	59.9	.	.	2	1	-1	0	5
232	59.9	.	0	2	1	1	0	5
232	60	.	14.7	0	0	2	0	5
233	0	1	.	1	1	1	0	5
233	59.9	.	.	2	1	-1	0	5
233	59.9	.	0	2	1	1	0	5
233	60	.	16.6	0	0	2	0	5
234	0	1	.	1	1	1	0	5
234	59.9	.	.	2	1	-1	0	5
234	59.9	.	0	2	1	1	0	5
234	120	.	6.44	0	0	2	0	5
235	0	1	.	1	1	1	1	5
235	59.9	.	.	2	1	-1	1	5
235	59.9	.	0	2	1	1	1	5
235	120	.	1.69	0	0	2	1	5
236	0	1	.	1	1	1	0	5
236	59.9	.	.	2	1	-1	0	5
236	59.9	.	0	2	1	1	0	5
236	120	.	6.75	0	0	2	0	5
237	0	1	.	1	1	1	0	5
237	59.9	.	.	2	1	-1	0	5
237	59.9	.	0	2	1	1	0	5
237	180	.	0.878	0	0	2	0	5
238	0	1	.	1	1	1	0	5
238	59.9	.	.	2	1	-1	0	5
238	59.9	.	0	2	1	1	0	5
238	180	.	1.03	0	0	2	0	5
239	0	1	.	1	1	1	0	5
239	59.9	.	.	2	1	-1	0	5
239	59.9	.	0	2	1	1	0	5
239	180	.	0.771	0	0	2	0	5
240	0	1	.	1	1	1	0	5
240	59.9	.	.	2	1	-1	0	5
240	59.9	.	0	2	1	1	0	5
240	240	.	0.205	0	0	2	0	5
241	0	1	.	1	1	1	1	5
241	59.9	.	.	2	1	-1	1	5
241	59.9	.	0	2	1	1	1	5
241	240	.	0.0418	0	0	2	1	5
242	0	1	.	1	1	1	0	5
242	59.9	.	.	2	1	-1	0	5
242	59.9	.	0	2	1	1	0	5
242	240	.	0.39	0	0	2	0	5
243	0	1	.	1	1	1	0	5
243	59.9	.	.	2	1	-1	0	5
243	59.9	.	0	2	1	1	0	5
243	300	.	0.168	0	0	2	0	5
244	0	1	.	1	1	1	0	5
244	59.9	.	.	2	1	-1	0	5
244	59.9	.	0	2	1	1	0	5
244	300	.	0.0682	0	0	2	0	5
245	0	1	.	1	1	1	0	5
245	59.9	.	.	2	1	-1	0	5
245	59.9	.	0	2	1	1	0	5
245	300	.	0.0128	0	0	2	0	5
246	0	1	.	1	1	1	0	5
246	59.9	.	.	2	1	-1	0	5
246	59.9	.	0	2	1	1	0	5
247	0	1	.	1	1	1	0	5
247	59.9	.	.	2	1	-1	0	5
247	59.9	.	0	2	1	1	0	5
248	0	1	.	1	1	1	0	5
248	59.9	.	.	2	1	-1	0	5
248	59.9	.	0	2	1	1	0	5
249	0	1	.	1	1	1	0	5
249	59.9	.	.	2	1	-1	0	5
249	59.9	.	0	2	1	1	0	5
250	0	1	.	1	1	1	0	5
250	59.9	.	.	2	1	-1	0	5
250	59.9	.	0	2	1	1	0	5
251	0	1	.	1	1	1	0	5
251	59.9	.	.	2	1	-1	0	5
251	59.9	.	0	2	1	1	0	5
252	0	1	.	1	1	1	0	5
252	59.9	.	.	2	1	-1	0	5
252	59.9	.	0	2	1	1	0	5
253	0	1	.	1	1	1	0	5
253	59.9	.	.	2	1	-1	0	5
253	59.9	.	0	2	1	1	0	5
254	0	1	.	1	1	1	0	5
254	59.9	.	.	2	1	-1	0	5
254	59.9	.	0	2	1	1	0	5
255	0	1	.	1	1	1	0	5
255	59.9	.	.	2	1	-1	0	5
255	59.9	.	0	2	1	1	0	5
256	0	1	.	1	1	1	0	5
256	59.9	.	.	2	1	-1	0	5
256	59.9	.	0	2	1	1	0	5
257	0	1	.	1	1	1	0	5
257	59.9	.	.	2	1	-1	0	5
257	59.9	.	0	2	1	1	0	5
258	0	1	.	1	1	1	0	5
258	59.9	.	.	2	1	-1	0	5
258	59.9	.	0	2	1	1	0	5
259	0	1	.	1	1	1	0	5
259	59.9	.	.	2	1	-1	0	5
259	59.9	.	0	2	1	1	0	5
260	0	1	.	1	1	1	0	5
260	59.9	.	.	2	1	-1	0	5
260	59.9	.	0	2	1	1	0	5
261	0	1	.	1	1	1	0	5
261	10	.	4.79	0	0	2	0	5
262	0	1	.	1	1	1	0	5
262	10	.	6.73	0	0	2	0	5
263	0	1	.	1	1	1	0	5
263	10	.	8.96	0	0	2	0	5
264	0	1	.	1	1	1	0	5
264	20	.	7.38	0	0	2	0	5
265	0	1	.	1	1	1	0	5
265	20	.	7.48	0	0	2	0	5
266	0	1	.	1	1	1	0	5
266	20	.	8.77	0	0	2	0	5
267	0	1	.	1	1	1	0	5
267	30	.	13.8	0	0	2	0	5
268	0	1	.	1	1	1	0	5
268	30	.	11.7	0	0	2	0	5
269	0	1	.	1	1	1	0	5
269	30	.	8.13	0	0	2	0	5
270	0	1	.	1	1	1	0	5
270	40	.	8.73	0	0	2	0	5
271	0	1	.	1	1	1	0	5
271	40	.	8.99	0	0	2	0	5
272	0	1	.	1	1	1	0	5
272	40	.	14.5	0	0	2	0	5
273	0	1	.	1	1	1	0	5
273	50	.	12.3	0	0	2	0	5
274	0	1	.	1	1	1	0	5
274	50	.	14.4	0	0	2	0	5
275	0	1	.	1	1	1	0	5
275	50	.	15.1	0	0	2	0	5
276	0	1	.	1	1	1	0	5
276	60	.	9.32	0	0	2	0	5
277	0	1	.	1	1	1	0	5
277	60	.	9.25	0	0	2	0	5
278	0	1	.	1	1	1	0	5
278	60	.	11.7	0	0	2	0	5
279	0	1	.	1	1	1	0	5
279	80	.	10.4	0	0	2	0	5
280	0	1	.	1	1	1	0	5
280	80	.	9.45	0	0	2	0	5
281	0	1	.	1	1	1	0	5
281	80	.	11	0	0	2	0	5
282	0	1	.	1	1	1	0	5
282	100	.	14.5	0	0	2	0	5
283	0	1	.	1	1	1	0	5
283	100	.	17.9	0	0	2	0	5
284	0	1	.	1	1	1	0	5
284	100	.	15.3	0	0	2	0	5
285	0	1	.	1	1	1	0	5
285	120	.	21.7	0	0	2	0	5
286	0	1	.	1	1	1	0	5
286	120	.	13.6	0	0	2	0	5
287	0	1	.	1	1	1	0	5
287	120	.	20.7	0	0	2	0	5
288	0	1	.	1	1	1	0	5
288	180	.	14.2	0	0	2	0	5
289	0	1	.	1	1	1	0	5
289	180	.	13.2	0	0	2	0	5
290	0	1	.	1	1	1	0	5
290	180	.	11.9	0	0	2	0	5
291	0	1	.	1	1	1	0	5
291	10	.	12	0	0	2	0	5
292	0	1	.	1	1	1	0	5
292	10	.	10.4	0	0	2	0	5
293	0	1	.	1	1	1	0	5
293	10	.	9.38	0	0	2	0	5
294	0	1	.	1	1	1	0	5
294	20	.	9.17	0	0	2	0	5
295	0	1	.	1	1	1	0	5
295	20	.	7.83	0	0	2	0	5
296	0	1	.	1	1	1	0	5
296	20	.	7.46	0	0	2	0	5
297	0	1	.	1	1	1	0	5
297	30	.	11.2	0	0	2	0	5
298	0	1	.	1	1	1	0	5
298	30	.	13.2	0	0	2	0	5
299	0	1	.	1	1	1	0	5
299	30	.	18.3	0	0	2	0	5
300	0	1	.	1	1	1	0	5
300	40	.	18.8	0	0	2	0	5
301	0	1	.	1	1	1	0	5
301	40	.	11.4	0	0	2	0	5
302	0	1	.	1	1	1	0	5
302	40	.	14.3	0	0	2	0	5
303	0	1	.	1	1	1	0	5
303	50	.	15.5	0	0	2	0	5
304	0	1	.	1	1	1	0	5
304	50	.	10.2	0	0	2	0	5
305	0	1	.	1	1	1	0	5
305	50	.	20.6	0	0	2	0	5
306	0	1	.	1	1	1	0	5
306	60	.	18.2	0	0	2	0	5
307	0	1	.	1	1	1	0	5
307	60	.	15.5	0	0	2	0	5
308	0	1	.	1	1	1	0	5
308	60	.	14.8	0	0	2	0	5
309	0	1	.	1	1	1	0	5
309	80	.	14.1	0	0	2	0	5
310	0	1	.	1	1	1	0	5
310	80	.	19.6	0	0	2	0	5
311	0	1	.	1	1	1	0	5
311	80	.	19.9	0	0	2	0	5
312	0	1	.	1	1	1	0	5
312	100	.	21.6	0	0	2	0	5
313	0	1	.	1	1	1	0	5
313	100	.	25.8	0	0	2	0	5
314	0	1	.	1	1	1	0	5
314	100	.	21.5	0	0	2	0	5
315	0	1	.	1	1	1	0	5
315	120	.	20.8	0	0	2	0	5
316	0	1	.	1	1	1	0	5
316	120	.	20.5	0	0	2	0	5
317	0	1	.	1	1	1	0	5
317	120	.	23.6	0	0	2	0	5
318	0	1	.	1	1	1	0	5
318	180	.	30.8	0	0	2	0	5
319	0	1	.	1	1	1	0	5
319	180	.	27.1	0	0	2	0	5
320	0	1	.	1	1	1	0	5
320	180	.	25	0	0	2	0	5
321	0	1	.	1	1	1	0	4
321	10	.	9.3	0	0	2	0	4
322	0	1	.	1	1	1	0	4
322	10	.	8.01	0	0	2	0	4
323	0	1	.	1	1	1	0	4
323	10	.	7.5	0	0	2	0	4
324	0	1	.	1	1	1	0	4
324	20	.	9.51	0	0	2	0	4
325	0	1	.	1	1	1	0	4
325	20	.	12	0	0	2	0	4
326	0	1	.	1	1	1	0	4
326	20	.	18.2	0	0	2	0	4
327	0	1	.	1	1	1	0	4
327	30	.	14.7	0	0	2	0	4
328	0	1	.	1	1	1	0	4
328	30	.	16.6	0	0	2	0	4
329	0	1	.	1	1	1	0	4
329	30	.	10.1	0	0	2	0	4
330	0	1	.	1	1	1	0	4
330	40	.	13.6	0	0	2	0	4
331	0	1	.	1	1	1	0	4
331	40	.	17.8	0	0	2	0	4
332	0	1	.	1	1	1	0	4
332	40	.	16.7	0	0	2	0	4
333	0	1	.	1	1	1	0	4
333	50	.	21.7	0	0	2	0	4
334	0	1	.	1	1	1	0	4
334	50	.	17.4	0	0	2	0	4
335	0	1	.	1	1	1	0	4
335	50	.	21.3	0	0	2	0	4
336	0	1	.	1	1	1	0	4
336	60	.	17.7	0	0	2	0	4
337	0	1	.	1	1	1	0	4
337	60	.	16.2	0	0	2	0	4
338	0	1	.	1	1	1	0	4
338	60	.	24.8	0	0	2	0	4
339	0	1	.	1	1	1	0	4
339	80	.	21.5	0	0	2	0	4
340	0	1	.	1	1	1	0	4
340	80	.	19.5	0	0	2	0	4
341	0	1	.	1	1	1	0	4
341	80	.	23.4	0	0	2	0	4
342	0	1	.	1	1	1	0	4
342	100	.	21.2	0	0	2	0	4
343	0	1	.	1	1	1	0	4
343	100	.	20.9	0	0	2	0	4
344	0	1	.	1	1	1	0	4
344	100	.	21.4	0	0	2	0	4
345	0	1	.	1	1	1	0	4
345	120	.	19.8	0	0	2	0	4
346	0	1	.	1	1	1	0	4
346	120	.	22.6	0	0	2	0	4
347	0	1	.	1	1	1	0	4
347	120	.	24.2	0	0	2	0	4
348	0	1	.	1	1	1	0	4
348	180	.	21.7	0	0	2	0	4
349	0	1	.	1	1	1	0	4
349	180	.	24.2	0	0	2	0	4
350	0	1	.	1	1	1	0	4
350	180	.	26.7	0	0	2	0	4
